# Supplementary material for: Fine Particulate Matter-Induced Oxidative Stress Mediated by UVA-Visible Light Leads to Keratinocyte Damage
Source: Int J Mol Sci. 2021 Sep 30;22(19):10645. doi: 10.3390/ijms221910645 (PMC8509012; doi:10.3390/ijms221910645)
Supplement: Supplementary file 1 [file ijms-22-10645-s001.zip]

Archive with 1 entries (1 files):
- ijms-1383053-supplementary.pdf
